# Supplementary material for: Traditional Chinese Medical Care and Incidence of Stroke in Elderly Patients Treated with Antidiabetic Medications
Source: Int J Environ Res Public Health. 2018 Jun 15;15(6):1267. doi: 10.3390/ijerph15061267 (PMC6024911; doi:10.3390/ijerph15061267)
Supplement: Supplementary file 1 [file ijerph-15-01267-s001.zip]

Archive with 1 entries (1 files):
- ijerph-306796-SI.pdf
